# Supplementary material for: Comprehensive analysis of the diatom genus Psammodictyon from Viet Nam: new species, molecular data, and fatty acid content
Source: Front Microbiol. 2025 Dec 12;16:1701605. doi: 10.3389/fmicb.2025.1701605 (PMC12742474; doi:10.3389/fmicb.2025.1701605)
Supplement: Supplementary file 1 [file Table_1.XLS]

## Sheet: Table S2. V4 18SrRNA p-distance
Table S2. Percent similarity (p-distance) matrix of Psammodictyon strains on the basis of the partial 18S rRNA gene including the V4 barcoding subregion (385 bp).
No	Strain	1	2	3	4	5	6	7	8	9	10	11	12	13	14	15	16	17	18	19	20	21	22	23	24	25	26	27
1	P. similis sp.nov. CBMCsvn749*																												Subclade A
2	P. similis sp.nov. CBMCsvn750	100
3	P. constrictum CBMCsvn771	99.4755	99.4755
4	P. constrictum CBMCsvn773	99.4755	99.4755	100
5	P. panduriforme var. continuum 1PP60427D	99.4755	99.4755	100	100
6	P. panduriforme var. continuum 1PP60427E	99.4755	99.4755	100	100	100
7	P. panduriforme var. continuum 1PP60510A	99.4755	99.4755	100	100	100	100
8	P. panduriforme var. continuum 1PP60602B	99.4755	99.4755	100	100	100	100	100
9	P. pusillum sp. nov. CBMCsvn861	98.6692	98.6692	99.2071	99.2071	99.2071	99.2071	99.2071	99.2071
10	P. pusillum sp. nov. CBMCsvn835	98.6692	98.6692	99.2071	99.2071	99.2071	99.2071	99.2071	99.2071	100
11	P. pusillum sp. nov. CBMCsvn839	98.6692	98.6692	99.2071	99.2071	99.2071	99.2071	99.2071	99.2071	100	100
12	P. lanceolatum sp. nov. CBMCsvn866	98.6692	98.6692	99.2071	99.2071	99.2071	99.2071	99.2071	99.2071	100	100	100
13	P. minutum sp. nov. CBMCsvn943	98.9435	98.9435	99.4755	99.4755	99.4755	99.4755	99.4755	99.4755	98.6692	98.6692	98.6692	98.6692																Subclade B
14	P. minutum sp. nov. CBMCsvn846	98.9435	98.9435	99.4755	99.4755	99.4755	99.4755	99.4755	99.4755	98.6692	98.6692	98.6692	98.6692	100
15	P. panduriforme var. continuum 1PP60427F	99.4755	99.4755	100	100	100	100	100	100	99.2071	99.2071	99.2071	99.2071	99.4755	99.4755
16	P. panduriforme L	98.9435	98.9435	99.4755	99.4755	99.4755	99.4755	99.4755	99.4755	98.6692	98.6692	98.6692	98.6692	100	100	99.4755
17	P.constrictum s0309	99.4755	99.4755	100	100	100	100	100	100	99.2071	99.2071	99.2071	99.2071	99.4755	99.4755	100	99.4755
18	P.constrictum GU7X-7_peanut5	98.9456	98.9456	99.4765	99.4765	99.4765	99.4765	99.4765	99.4765	98.6718	98.6718	98.6718	98.6718	98.9456	98.9456	99.4765	98.9456	99.4765
19	P.constrictum NateSite 1	98.9435	98.9435	99.4755	99.4755	99.4755	99.4755	99.4755	99.4755	98.6692	98.6692	98.6692	98.6692	98.9435	98.9435	99.4755	98.9435	99.4755	99.4755
20	P. sp. KSA2015-30 panduriform-1	99.2071	99.2071	99.7376	99.7376	99.7376	99.7376	99.7376	99.7376	99.4755	99.4755	99.4755	99.4755	99.2071	99.2071	99.7376	99.2071	99.7376	99.2086	99.2071
21	P. sp. KSA2015-2_Nitz-M4	99.7376	99.7376	99.2071	99.2071	99.2071	99.2071	99.2071	99.2071	98.3906	98.3906	98.3906	98.3906	98.6692	98.6692	99.2071	98.6692	99.2071	98.6718	98.6692	98.9346
22	P. pustulatum KSA2015-38 FORAM pandur-FO1	99.4727	99.4727	98.938	98.938	98.938	98.938	98.938	98.938	98.1138	98.1138	98.1138	98.1138	98.3958	98.3958	98.938	98.3958	98.938	98.399	98.3958	98.6622	99.7384
23	P. lamii sp. nov. CBMCsvn758	99.7376	99.7376	99.2071	99.2071	99.2071	99.2071	99.2071	99.2071	98.9435	98.9435	98.9435	98.9435	98.6692	98.6692	99.2071	98.6692	99.2071	98.6718	98.6692	99.4755	99.471	99.203
24	P. crassum CBMCsvn634	99.7389	99.7389	99.2112	99.2112	99.2112	99.2112	99.2112	99.2112	98.399	98.399	98.399	98.399	98.6761	98.6761	99.2112	98.6761	99.2112	98.6786	98.6761	98.9401	99.4738	99.2071	99.4738
25	P. haii sp. nov. CBMCsvn745	98.6692	98.6692	98.1237	98.1237	98.1237	98.1237	98.1237	98.1237	97.2795	97.2795	97.2795	97.2795	98.6692	98.6692	98.1237	98.6692	98.1237	97.5754	97.5706	97.8389	98.9435	98.6735	98.3906	98.399
26	P. sp. KSA2015-37 Nitz-ED	98.1175	98.1175	98.1138	98.1138	98.1138	98.1138	98.1138	98.1138	98.3821	98.3821	98.3821	98.3821	97.5577	97.5577	98.1138	97.5577	98.1138	97.5625	97.5577	97.8274	98.399	98.1237	97.8317	97.8431	97.5754
27	Tryblionella apiculata TRY946CAT	93.5962	93.5962	93.5962	93.5962	93.5962	93.5962	93.5962	93.5962	93.8808	93.8808	93.8808	93.8808	92.9637	92.9637	93.5962	92.9637	93.5962	92.9779	92.9637	93.2495	93.9373	93.6194	93.2495	93.2878	93.0036	93.9711
Mean p-distance between Psammodictyon species (Tryblionella apiculata TRY946CAT excluded)		99.1952	99.1742	99.4278	99.4278	99.4278	99.4278	99.4278	99.2048	98.9331	98.9331	98.9331	98.9331	99.044	99.044	99.4278	99.044	99.4278	98.9388	98.9368	99.2773	99.0001	98.7398	99.0563	98.9385	98.1075	98.0027	93.5
	*Strains studied in this research are in bold
	The number of base substitutions per site from between sequences are shown. Analyses were conducted using the Maximum Composite Likelihood model [1]. The rate variation among sites was modeled with a gamma distribution (shape parameter = 1). This analysis involved 27 nucleotide sequences. All positions containing gaps and missing data were eliminated (complete deletion option). There were a total…
	1. Tamura K., Nei M., and Kumar S. (2004). Prospects for inferring very large phylogenies by using the neighbor-joining method. Proceedings of the National Academy of Sciences (USA) 101:11030-11035.
	2. Tamura K., Stecher G., and Kumar S. (2021). MEGA 11: Molecular Evolutionary Genetics Analysis Version 11. Molecular Biology and Evolution https://doi.org/10.1093/molbev/msab120.

## Sheet: Table S3.rbcL(734bp) p-distance
Table S3. Percent similarity (p-distance) matrix of Psammodictyon strains on the basis of the rbcL gene (734 bp).
No	Strain	1	2	3	4	5	6	7	8	9	10	11	12	13	14	15	16	17	18	19	20	21	22	23	24	25	26
1	P. similis sp.nov. CBMCsvn749*																											Subclade A
2	P. similis sp.nov. CBMCsvn750	100
3	P. constrictum CBMCsvn771	99.0323	99.0323
4	P. constrictum CBMCsvn773	99.0323	99.0323	100
5	P. panduriforme var. continuum 1PP60427D	98.3265	98.3265	98.7549	98.7549
6	P. panduriforme var. continuum 1PP60427E	98.1852	98.1852	98.6152	98.6152	99.8636
7	P. panduriforme var. continuum 1PP60510A	98.3265	98.3265	98.7549	98.7549	100	99.8636
8	P. panduriforme var. continuum 1PP60602B	98.8944	98.8944	99.3145	99.3145	99.4501	99.312	99.4501
9	P. pusillum sp. nov. CBMCsvn861	98.4665	98.4665	98.7524	98.7524	98.6073	98.4665	98.6073	99.1719
10	P. pusillum sp. nov. CBMCsvn835	98.4665	98.4665	98.7524	98.7524	98.6073	98.4665	98.6073	99.1719	100
11	P. pusillum sp. nov. CBMCsvn839	98.4665	98.4665	98.7524	98.7524	98.6073	98.4665	98.6073	99.1719	100	100
12	P. lanceolatum sp. nov. CBMCsvn866	97.5814	97.5814	97.8782	97.8782	97.7259	97.5814	97.7259	98.31	99.166	99.166	99.166
13	P. minutum sp. nov. CBMCsvn943	98.8918	98.8918	99.1736	99.1736	99.0313	98.8918	99.0313	99.5886	99.3113	99.3113	99.3113	98.4539															Subclade B
14	P. minutum sp. nov. CBMCsvn846	98.8918	98.8918	99.1736	99.1736	99.0313	98.8918	99.0313	99.5886	99.3113	99.3113	99.3113	98.4539	100
15	P. panduriforme var. continuum 1PP60427F	98.8918	98.8918	99.1736	99.1736	99.0313	98.8918	99.0313	99.5886	99.3113	99.3113	99.3113	98.4539	100	100
16	P.constrictum s0309	98.4639	98.4639	98.7503	98.7503	98.6049	98.4639	98.6049	99.1705	98.8892	98.8892	98.8892	98.0162	99.588	99.588	99.588
17	P.constrictum GU7X-7_peanut5	98.7533	98.7533	99.1755	99.1755	99.3111	99.1724	99.3111	99.8635	99.0316	99.0316	99.0316	98.1648	99.7264	99.7264	99.7264	99.3104
18	P.constrictum NateSite 1	98.7533	98.7533	99.1755	99.1755	99.3111	99.1724	99.3111	99.8635	99.0316	99.0316	99.0316	98.1648	99.7264	99.7264	99.7264	99.3104	100
19	P. sp. KSA2015-30 panduriform-1	98.6134	98.6134	99.0371	99.0371	98.8944	99.0336	98.8944	99.4522	98.8922	98.8922	98.8922	98.0216	99.5891	99.5891	99.5891	99.1716	99.5901	99.5901
20	P. sp. KSA2015-2_Nitz-M4	98.7533	98.7533	99.1755	99.1755	99.0336	98.8944	99.0336	99.5895	99.0316	99.0316	99.0316	98.1648	99.7264	99.7264	99.7264	99.3104	99.727	99.727	99.8636
21	P. pustulatum KSA2015-38 FORAM pandur-FO1	98.7566	98.7566	98.6166	98.6166	98.7516	98.6115	98.7516	99.3127	98.468	98.468	98.468	97.5838	99.1736	99.1736	99.1736	98.7503	99.4514	99.4514	99.3136	99.4514
22	P. lamii sp. nov. CBMCsvn758	98.4732	98.4732	98.8985	98.8985	98.7549	98.6152	98.7549	99.3145	98.7524	98.7524	98.7524	97.8782	99.4516	99.4516	99.4516	99.0326	99.4529	99.4529	99.5901	99.727	99.1755
23	P. crassum CBMCsvn634	98.192	98.192	98.6203	98.6203	98.7549	98.6152	98.7549	99.3145	98.4721	98.4721	98.4721	97.5904	99.1758	99.1758	99.1758	98.7537	99.4529	99.4529	99.3154	99.4529	99.1755	99.1777
24	P. haii sp. nov. CBMCsvn745	98.1766	98.1766	98.6087	98.6087	98.4623	98.3208	98.4623	99.0303	98.1754	98.1754	98.1754	97.2783	98.8896	98.8896	98.8896	98.7465	99.1708	99.1708	99.0316	99.1708	98.8892	98.8922	98.8922
25	P. sp. KSA2015-37 Nitz-ED	97.8926	97.8926	98.0397	98.0397	98.1748	98.0324	98.1748	98.7478	98.031	98.031	98.031	97.1292	98.7482	98.7482	98.7482	98.3174	98.8896	98.8896	98.7495	98.8896	98.6054	98.6092	98.6092	99.1736
26	Tryblionella apiculata TRY946CAT	91.5693	91.5693	91.217	91.217	91.3726	91.2069	91.3726	91.7242	91.2193	91.2193	91.2193	90.0667	91.3726	91.3726	91.3726	91.1842	91.5477	91.5477	91.0512	91.217	91.1921	90.8851	90.8851	91.703	91.0178
Mean p-distance between Psammodictyon species (Tryblionella apiculata TRY946CAT excluded)		98.5951	98.5951	98.8858	98.8858	98.8405	98.7178	98.8405	99.2867	98.8819	98.8819	98.8819	98.0464	99.2857	99.2857	99.2857	98.8927	99.2916	99.2916	99.1357	99.257	98.8728	98.991	98.8284	98.3831	98.3831	91.2529
	*Strains studied in this research are in bold
Table. Estimates of Evolutionary Divergence between Sequences
The number of base substitutions per site from between sequences are shown. Analyses were conducted using the Maximum Composite Likelihood model [1]. The rate variation among sites was modeled with a gamma distribution (shape parameter = 1). This analysis involved 26 nucleotide sequences. Codon positions included were 1st+2nd+3rd+Noncoding. All positions containing gaps and missing data were elim…
1. Tamura K., Nei M., and Kumar S. (2004). Prospects for inferring very large phylogenies by using the neighbor-joining method. Proceedings of the National Academy of Sciences (USA) 101:11030-11035.
2. Tamura K., Stecher G., and Kumar S. (2021). MEGA 11: Molecular Evolutionary Genetics Analysis Version 11. Molecular Biology and Evolution https://doi.org/10.1093/molbev/msab120.
Disclaimer: Although utmost care has been taken to ensure the correctness of the caption, the caption text is provided "as is" without any warranty of any kind. Authors advise the user to carefully check the caption prior to its use for any purpose and report any errors or problems to the authors immediately (www.megasoftware.net). In no event shall the authors and their employers be liable for a…

## Sheet: Table S4. rbcL(1071bp) p-dist
Table S4. Percent similarity (p-distance) matrix of Psammodictyon strains on the basis of the rbcL gene (1071 bp).
No	Strain	1	2	3	4	5	6	7	8	9	10	11	12	13	14	15	16	17	18	19	20
1	P. similis sp.nov. CBMCsvn749*																					Subclade A
2	P. similis sp.nov. CBMCsvn750	100
3	P. constrictum CBMCsvn771	98.7682	98.7682
4	P. constrictum CBMCsvn773	98.7682	98.7682	100
5	P. pusillum sp. nov. CBMCsvn861	98.6715	98.6715	98.8634	98.8634
6	P. pusillum sp. nov. CBMCsvn835	98.6715	98.6715	98.8634	98.8634	100
7	P. pusillum sp. nov. CBMCsvn839	98.6715	98.6715	98.8634	98.8634	100	100
8	P. lanceolatum sp. nov. CBMCsvn866	98.0789	98.0789	98.2743	98.2743	99.4331	99.4331	99.4331
9	P. minutum sp. nov. CBMCsvn943	98.4739	98.4739	98.7652	98.7652	98.8603	98.8603	98.8603	98.2696													Subclade B
10	P. minutum sp. nov. CBMCsvn846	98.4739	98.4739	98.7652	98.7652	98.8603	98.8603	98.8603	98.2696	100
11	P.constrictum s0309	98.3739	98.3739	98.4714	98.4714	98.7619	98.7619	98.7619	98.1683	99.3392	99.3392
12	P.constrictum GU7X-7_peanut5	98.5722	98.5722	98.7659	98.7659	98.8597	98.8597	98.8597	98.2687	99.6248	99.6248	99.3388
13	P.constrictum NateSite 1	98.5722	98.5722	98.7659	98.7659	98.8597	98.8597	98.8597	98.2687	99.6248	99.6248	99.3388	100
14	P. sp. KSA2015-30 panduriform-1	98.476	98.476	98.67	98.67	98.7639	98.7639	98.7639	98.1712	99.5306	99.5306	99.2439	99.7194	99.7194
15	P. sp. KSA2015-2_Nitz-M4	98.3796	98.3796	98.5741	98.5741	98.6679	98.6679	98.6679	98.0737	99.4364	99.4364	99.1488	99.6256	99.6256	99.7194
16	P. pustulatum KSA2015-38 FORAM pandur-FO1	98.1866	98.1866	98.3818	98.3818	98.4755	98.4755	98.4755	97.8782	99.2475	99.2475	98.9582	99.6256	99.6256	99.5316	99.4376
17	P. lamii sp. nov. CBMCsvn758	98.5745	98.5745	98.3792	98.3792	98.4731	98.4731	98.4731	97.8748	99.2463	99.2463	98.9566	99.625	99.625	99.5309	99.4367	99.4367
18	P. crassum CBMCsvn634	98.4739	98.4739	98.6683	98.6683	98.7622	98.7622	98.7622	98.1688	99.53	99.53	99.2429	99.719	99.719	99.8128	99.719	99.531	99.5303
19	P. sp. KSA2015-37 Nitz-ED	98.081	98.081	97.8858	97.8858	98.0789	98.0789	98.0789	97.4719	98.8622	98.8622	98.5679	99.1495	99.1495	99.0543	98.9591	98.9591	98.9574	99.0531
20	Tryblionella apiculata TRY946CAT	91.5221	91.5221	91.6147	91.6147	91.6238	91.6238	91.6238	90.8706	91.3728	91.3728	91.3602	91.6026	91.6026	91.2654	91.1527	91.1527	91.3634	91.3904	91.1345
Mean p-distance between Psammodictyon species (Tryblionella apiculata TRY946CAT excluded)		98.1995	98.1346	98.3215	98.3215	98.5026	98.5026	98.5026	97.9347	98.6918	98.6918	98.4726	98.7989	98.7989	98.706	98.6148	98.4839	98.5345	98.7114	98.1237
	*Strains studied in this research are in bold
The number of base substitutions per site from between sequences are shown. Analyses were conducted using the Maximum Composite Likelihood model [1]. The rate variation among sites was modeled with a gamma distribution (shape parameter = 1). This analysis involved 20 nucleotide sequences. Codon positions included were 1st+2nd+3rd+Noncoding. All positions containing gaps and missing data were elim…
1. Tamura K., Nei M., and Kumar S. (2004). Prospects for inferring very large phylogenies by using the neighbor-joining method. Proceedings of the National Academy of Sciences (USA) 101:11030-11035.
2. Tamura K., Stecher G., and Kumar S. (2021). MEGA 11: Molecular Evolutionary Genetics Analysis Version 11. Molecular Biology and Evolution https://doi.org/10.1093/molbev/msab120.
Table. Estimates of Evolutionary Divergence between Sequences
The number of base substitutions per site from between sequences are shown. Analyses were conducted using the Maximum Composite Likelihood model [1]. The rate variation among sites was modeled with a gamma distribution (shape parameter = 1). This analysis involved 22 nucleotide sequences. Codon positions included were 1st+2nd+3rd+Noncoding. All positions containing gaps and missing data were elim…
1. Tamura K., Nei M., and Kumar S. (2004). Prospects for inferring very large phylogenies by using the neighbor-joining method. Proceedings of the National Academy of Sciences (USA) 101:11030-11035.
2. Tamura K., Stecher G., and Kumar S. (2021). MEGA 11: Molecular Evolutionary Genetics Analysis Version 11. Molecular Biology and Evolution https://doi.org/10.1093/molbev/msab120.
Disclaimer: Although utmost care has been taken to ensure the correctness of the caption, the caption text is provided "as is" without any warranty of any kind. Authors advise the user to carefully check the caption prior to its use for any purpose and report any errors or problems to the authors immediately (www.megasoftware.net). In no event shall the authors and their employers be liable for a…

## Sheet: Table S5. rbcL (379bp)
Table S5. Percent similarity (p-distance) matrix of Psammodictyon strains on the basis of the short region of rbcL gene (379 bp).
No	Strain	1	2	3	4	5	6	7	8	9	10	11	12	13	14	15	16	17	18	19	20	21	22	23	24	25	26
1	P. similis sp.nov. CBMCsvn749*																											Subclade A
2	P. similis sp.nov. CBMCsvn750	100
3	P. constrictum CBMCsvn771	98.3721	98.3721
4	P. constrictum CBMCsvn773	98.3721	98.3721	100
5	P. panduriforme var. continuum 1PP60427D	97.2526	97.2526	97.8275	97.8275
6	P. panduriforme var. continuum 1PP60427E	96.9711	96.9711	97.5504	97.5504	99.7356
7	P. panduriforme var. continuum 1PP60510A	97.2526	97.2526	97.8275	97.8275	100	99.7356
8	P. panduriforme var. continuum 1PP60602B	98.1033	98.1033	98.6609	98.6609	99.1973	98.9273	99.1973
9	P. pusillum sp. nov. CBMCsvn861	97.8099	97.8099	98.0949	98.0949	98.088	97.8099	98.088	98.9227
10	P. pusillum sp. nov. CBMCsvn835	97.8099	97.8099	98.0949	98.0949	98.088	97.8099	98.088	98.9227	100
11	P. pusillum sp. nov. CBMCsvn839	97.8099	97.8099	98.0949	98.0949	98.088	97.8099	98.088	98.9227	100	100
12	P. lanceolatum sp. nov. CBMCsvn866	97.8099	97.8099	98.0949	98.0949	98.088	97.8099	98.088	98.9227	100	100	100
13	P. minutum sp. nov. CBMCsvn943	98.3743	98.3743	98.6532	98.6532	98.6484	98.3743	98.6484	99.4669	99.4669	99.4669	99.4669	99.4669															Subclade B
14	P. minutum sp. nov. CBMCsvn846	98.3743	98.3743	98.6532	98.6532	98.6484	98.3743	98.6484	99.4669	99.4669	99.4669	99.4669	99.4669	100
15	P. panduriforme var. continuum 1PP60427F	98.3743	98.3743	98.6532	98.6532	98.6484	98.3743	98.6484	99.4669	99.4669	99.4669	99.4669	99.4669	100	100
16	P.constrictum s0309	97.802	97.802	98.088	98.088	98.0811	97.802	98.0811	98.9188	98.9188	98.9188	98.9188	98.9188	99.465	99.465	99.465
17	P.constrictum GU7X-7_peanut5	98.1033	98.1033	98.6609	98.6609	99.1973	98.9273	99.1973	100	98.9227	98.9227	98.9227	98.9227	99.4669	99.4669	99.4669	98.9188
18	P.constrictum NateSite 1	98.1033	98.1033	98.6609	98.6609	99.1973	98.9273	99.1973	100	98.9227	98.9227	98.9227	98.9227	99.4669	99.4669	99.4669	98.9188	100
19	P. sp. KSA2015-30 panduriform-1	98.1033	98.1033	98.6609	98.6609	98.6561	98.9273	98.6561	99.4699	98.9227	98.9227	98.9227	98.9227	99.4669	99.4669	99.4669	98.9188	99.4699	99.4699
20	P. sp. KSA2015-2_Nitz-M4	98.3779	98.3779	98.9312	98.9312	98.9273	98.6561	98.9273	99.7356	99.1939	99.1939	99.1939	99.1939	99.7341	99.7341	99.7341	99.191	99.7356	99.7356	99.7356
21	P. pustulatum KSA2015-38 FORAM pandur-FO1	98.3894	98.3894	97.8275	97.8275	98.3721	98.0965	98.3721	99.1973	98.088	98.088	98.088	98.088	98.6484	98.6484	98.6484	98.0811	99.1973	99.1973	98.6561	98.9273
22	P. lamii sp. nov. CBMCsvn758	98.1033	98.1033	98.6609	98.6609	98.6561	98.3837	98.6561	99.4699	98.9227	98.9227	98.9227	98.9227	99.4669	99.4669	99.4669	98.9188	99.4699	99.4699	99.4699	99.7356	98.6561
23	P. crassum CBMCsvn634	97.2722	97.2722	97.8429	97.8429	98.3837	98.11	98.3837	99.203	98.1017	98.1017	98.1017	98.1017	98.658	98.658	98.658	98.0949	99.203	99.203	98.6656	98.9349	98.3837	98.6656
24	P. haii sp. nov. CBMCsvn745	98.3779	98.3779	98.9312	98.9312	98.9273	98.6561	98.9273	99.7356	98.6502	98.6502	98.6502	98.6502	99.1985	99.1985	99.1985	98.6454	99.7356	99.7356	99.203	99.4699	98.9273	99.203	98.9349
25	P. sp. KSA2015-37 Nitz-ED	98.11	98.11	98.11	98.11	98.6513	98.3779	98.6513	99.468	98.6502	98.6502	98.6502	98.6502	99.1985	99.1985	99.1985	98.6454	99.468	99.468	98.9312	99.2002	98.6513	98.9312	98.6609	99.2002
26	Tryblionella apiculata TRY946CAT	88.1939	88.1939	87.8405	87.8405	88.5905	88.2398	88.5905	88.9399	88.6348	88.6348	88.6348	88.6348	88.5584	88.5584	88.5584	87.723	88.9399	88.9399	88.2398	88.5905	88.501	88.2398	87.8877	89.288	88.9829
Mean p-distance between Psammodictyon species (Tryblionella apiculata TRY946CAT excluded)		97.6649	97.6649	97.9666	97.9666	98.1212	97.8763	98.1212	98.7632	98.3619	98.3619	98.3619	98.3619	98.7356	98.7356	98.7356	98.1916	98.7632	98.7632	98.5636	98.8039	98.0779	98.5418	97.973	98.6162	98.397	98.8039
	*Strains studied in this research are in bold
The number of base substitutions per site from between sequences are shown. Analyses were conducted using the Maximum Composite Likelihood model [1]. The rate variation among sites was modeled with a gamma distribution (shape parameter = 1). This analysis involved 26 nucleotide sequences. Codon positions included were 1st+2nd+3rd+Noncoding. All positions containing gaps and missing data were elim…
1. Tamura K., Nei M., and Kumar S. (2004). Prospects for inferring very large phylogenies by using the neighbor-joining method. Proceedings of the National Academy of Sciences (USA) 101:11030-11035.
2. Tamura K., Stecher G., and Kumar S. (2021). MEGA 11: Molecular Evolutionary Genetics Analysis Version 11. Molecular Biology and Evolution https://doi.org/10.1093/molbev/msab120.

## Sheet: Table S6,S7.V9-ITS1
Table S6. Percent similarity (p-distance) matrix of Psammodictyon studied strains on the basis of the V9 region of 18S rRNA gene (144 bp).
No	Strain	1	2	3	4	5	6	7	8	9
1	P. pusillum sp. nov. CBMCsvn861*
2	P. pusillum sp. nov. CBMCsvn835	100
3	P. pusillum sp. nov. CBMCsvn839	100	100
4	P. lanceolatum sp. nov. CBMCsvn866	100	100	100
5	P. minutum sp. nov. CBMCsvn943	100	100	100	100
6	P. minutum sp. nov. CBMCsvn846	100	100	100	100	100
7	P. lamii sp. nov. CBMCsvn758	99.2861	99.2861	99.2861	99.2861	99.2861	99.2861
8	P. crassum CBMCsvn634	99.2861	99.2861	99.2861	99.2861	99.2861	99.2861	98.5311
9	P. haii sp. nov. CBMCsvn745	99.2861	99.2861	99.2861	99.2861	99.2861	99.2861	98.5311	100
Mean p-distance between Psammodictyon studied species		99.7323	99.7323	99.7323	99.7323	99.7323	99.7323	99.0973	99.281	99.281
	*Strains studied in this research are in bold
The number of base substitutions per site from between sequences are shown. Analyses were conducted using the Maximum Composite Likelihood model [1]. The rate variation among sites was modeled with a gamma distribution (shape parameter = 1). This analysis involved 9 nucleotide sequences. All positions containing gaps and missing data were eliminated (complete deletion option). There were a total …
Table S7. Percent similarity (p-distance) matrix of Psammodictyon studied strains on the basis of the V9-ITS1 region of 18S rRNA gene (373 bp).
No	Strain	1	2	3	4	5	6	7	8	9
1	P. pusillum sp. nov. CBMCsvn861
2	P. pusillum sp. nov. CBMCsvn835	100
3	P. pusillum sp. nov. CBMCsvn839	100	100
4	P. lanceolatum sp. nov. CBMCsvn866	99.7304	99.7304	99.7304
5	P. minutum sp. nov. CBMCsvn943	93.7906	93.7906	93.7906	94.1192
6	P. minutum sp. nov. CBMCsvn846	93.7906	93.7906	93.7906	94.1192	100
7	P. lamii sp. nov. CBMCsvn758	84.7099	84.7099	84.7099	85.1354	85.7257	85.7257
8	P. crassum CBMCsvn634	79.713	79.713	79.713	80.2094	78.5075	78.5075	79.9723
9	P. haii sp. nov. CBMCsvn745	88.3295	88.3295	88.3295	88.7265	88.1669	88.1669	82.5897	78.8303
Mean p-distance between Psammodictyon studied species		92.508	92.508	92.508	92.6876	90.9864	90.9864	84.1598	79.3958	86.4336
The number of base substitutions per site from between sequences are shown. Analyses were conducted using the Maximum Composite Likelihood model [1]. The rate variation among sites was modeled with a gamma distribution (shape parameter = 1). This analysis involved 9 nucleotide sequences. All positions containing gaps and missing data were eliminated (complete deletion option). There were a total …
1. Tamura K., Nei M., and Kumar S. (2004). Prospects for inferring very large phylogenies by using the neighbor-joining method. Proceedings of the National Academy of Sciences (USA) 101:11030-11035.
2. Tamura K., Stecher G., and Kumar S. (2021). MEGA 11: Molecular Evolutionary Genetics Analysis Version 11. Molecular Biology and Evolution https://doi.org/10.1093/molbev/msab120.
